# Supplementary material for: Trigeminal Stimulation and Visuospatial Performance: The Struggle between Chewing and Trigeminal Asymmetries
Source: Biomedicines. 2023 Aug 19;11(8):2307. doi: 10.3390/biomedicines11082307 (PMC10452603; doi:10.3390/biomedicines11082307)
Supplement: Supplementary file 1 [file biomedicines-11-02307-s001.zip]

Archive with 1 entries (1 files):
- biomedicines-2522652-supplemetary material-update.pdf
